# Supplementary material for: Inverse Correlation of Th2-Specific Cytokines with Hepatic Egg Burden in S. mansoni-Infected Hamsters
Source: Cells. 2024 Sep 20;13(18):1579. doi: 10.3390/cells13181579 (PMC11430739; doi:10.3390/cells13181579)
Supplement: Supplementary file 1 [file cells-13-01579-s001.zip]

Archive with 1 entries (1 files):
- cells-3209420-supplementary.pdf
